# Supplementary material for: Resilience of the prokaryotic microbial community of Acropora digitifera to elevated temperature
Source: Microbiologyopen. 2017 Apr 20;6(4):e00478. doi: 10.1002/mbo3.478 (PMC5552946; doi:10.1002/mbo3.478)
Supplement: Supplementary file 3 [file MBO3-6-na-s003.xlsx]

## Sheet: Sheet1
Table S3. Metastats result
Compartment	OTU	mean(T)	variance(T)	stderr(T)	mean(C)	variance(C)	stderr(C)	p-value	Size	Domain	Phyla	Class	Order	Family	Genus	Fold change
Mucus	Otu00034	0.000198	0	6.6e-05	0.002378	0	0.000264	0.016892	1358	Bacteria(100)	Proteobacteria(100)	Gammaproteobacteria(100)	Vibrionales(100)	Vibrionaceae(100)	Vibrio(87)	-0.00218
Mucus	Otu00007	0.000396	0	0.000176	0.00185	0	0.000264	0.029203	9990	Bacteria(100)	Proteobacteria(100)	Alphaproteobacteria(100)	Rhodobacterales(100)	Rhodobacteraceae(100)	unclassified(99)	-0.001454
Mucus	Otu00909	0	0	0	0.000154	0	2.2e-05	0.019364	14	Bacteria(100)	Proteobacteria(100)	Alphaproteobacteria(100)	Rhodobacterales(100)	Rhodobacteraceae(100)	unclassified(93)	-0.000154
Mucus	Otu00517	0	0	0	6.6e-05	0	2.2e-05	0.037447	29	Bacteria(100)	Proteobacteria(100)	Alphaproteobacteria(100)	Rhodobacterales(100)	Rhodobacteraceae(100)	unclassified(90)	-6.6e-05
Mucus	Otu01353	0	0	0	6.6e-05	0	2.2e-05	0.037447	9	Bacteria(100)	Proteobacteria(100)	Alphaproteobacteria(100)	Rhodobacterales(100)	Rhodobacteraceae(100)	unclassified(100)	-6.6e-05
Mucus	Otu02237	0	0	0	6.6e-05	0	2.2e-05	0.037447	5	Bacteria(100)	Proteobacteria(100)	Gammaproteobacteria(100)	Alteromonadales(100)	unclassified(100)	unclassified(100)	-6.6e-05
Mucus	Otu02501	0	0	0	6.6e-05	0	2.2e-05	0.037447	4	Bacteria(100)	Proteobacteria(100)	Gammaproteobacteria(100)	Vibrionales(100)	Vibrionaceae(100)	Allomonas(75)	-6.6e-05
Mucus	Otu00133	0	0	0	4.4e-05	0	0	0	219	Bacteria(100)	Bacteroidetes(100)	Flavobacteriia(100)	Flavobacteriales(100)	Flavobacteriaceae(100)	unclassified(83)	-4.4e-05
Mucus	Otu00253	0	0	0	4.4e-05	0	0	0	82	Bacteria(100)	Bacteroidetes(100)	Flavobacteriia(100)	Flavobacteriales(100)	Flavobacteriaceae(100)	unclassified(99)	-4.4e-05
Mucus	Otu00251	0	0	0	4.4e-05	0	0	0	83	Bacteria(100)	Proteobacteria(100)	Alphaproteobacteria(100)	Rhodobacterales(100)	Rhodobacteraceae(100)	unclassified(91)	-4.4e-05
Mucus	Otu02420	0	0	0	4.4e-05	0	0	0	4	Bacteria(100)	Proteobacteria(100)	Alphaproteobacteria(100)	Rhodobacterales(100)	Rhodobacteraceae(100)	unclassified(100)	-4.4e-05
Mucus	Otu03236	0	0	0	4.4e-05	0	0	0	3	Bacteria(100)	Proteobacteria(100)	Gammaproteobacteria(100)	Alteromonadales(100)	Alteromonadaceae(100)	unclassified(100)	-4.4e-05
Mucus	Otu00749	0	0	0	4.4e-05	0	0	0	18	Bacteria(100)	Proteobacteria(100)	Gammaproteobacteria(100)	Alteromonadales(100)	Maricurvus(100)	unclassified(100)	-4.4e-05
Mucus	Otu02474	0	0	0	4.4e-05	0	0	0	4	Bacteria(100)	Proteobacteria(100)	Gammaproteobacteria(100)	Vibrionales(100)	Vibrionaceae(100)	unclassified(100)	-4.4e-05
Mucus	Otu03731	4.4e-05	0	0	0	0	0	0	2	Bacteria(100)	Proteobacteria(100)	Gammaproteobacteria(100)	Vibrionales(100)	Vibrionaceae(100)	unclassified(100)	4.4e-05
Mucus	Otu02826	4.4e-05	0	0	0	0	0	0	3	Bacteria(100)	Proteobacteria(100)	Deltaproteobacteria(100)	Desulfovibrionales(100)	Desulfovibrionaceae(100)	Desulfovibrio(100)	4.4e-05
Mucus	Otu03781	4.4e-05	0	0	0	0	0	0	2	Bacteria(100)	Proteobacteria(100)	Epsilonproteobacteria(100)	Campylobacterales(100)	Campylobacteraceae(100)	Arcobacter(100)	4.4e-05
Mucus	Otu03078	6.6e-05	0	2.2e-05	0	0	0	0.037447	3	Bacteria(100)	Proteobacteria(100)	Gammaproteobacteria(100)	Vibrionales(100)	Vibrionaceae(100)	unclassified(100)	6.6e-05
Mucus	Otu01655	6.6e-05	0	2.2e-05	0	0	0	0.037447	7	Bacteria(100)	Proteobacteria(100)	Deltaproteobacteria(100)	Desulfobacterales(100)	Desulfobacteraceae(100)	Desulfobacter(100)	6.6e-05
Mucus	Otu01827	6.6e-05	0	2.2e-05	0	0	0	0.037447	6	Bacteria(100)	Proteobacteria(100)	Epsilonproteobacteria(100)	Campylobacterales(100)	Campylobacteraceae(84)	Arcobacter(84)	6.6e-05
Mucus	Otu01152	0	0	0	4.4e-05	0	0	0	10	Bacteria(100)	Bacteroidetes(100)	unclassified(100)	unclassified(100)	unclassified(100)	unclassified(100)	-4.4e-05
Mucus	Otu00842	0	0	0	0.000154	0	2.2e-05	0.019364	15	Bacteria(100)	Proteobacteria(100)	Gammaproteobacteria(100)	unclassified(100)	unclassified(100)	unclassified(100)	-0.000154
Mucus	Otu00076	0	0	0	6.6e-05	0	2.2e-05	0.037447	483	Bacteria(100)	Firmicutes(100)	Bacilli(100)	Bacillales(100)	unclassified(60)	unclassified(60)	-6.6e-05
Mucus	Otu00057	0	0	0	6.6e-05	0	2.2e-05	0.037447	699	Bacteria(100)	Proteobacteria(100)	Alphaproteobacteria(100)	unclassified(100)	unclassified(100)	unclassified(100)	-6.6e-05
Mucus	Otu00739	0	0	0	6.6e-05	0	2.2e-05	0.037447	18	Bacteria(100)	unclassified(100)	unclassified(100)	unclassified(100)	unclassified(100)	unclassified(100)	-6.6e-05
Mucus	Otu01617	0	0	0	6.6e-05	0	2.2e-05	0.037447	7	Bacteria(100)	Proteobacteria(100)	Gammaproteobacteria(100)	unclassified(100)	unclassified(100)	unclassified(100)	-6.6e-05
Mucus	Otu02041	0	0	0	6.6e-05	0	2.2e-05	0.037447	5	Bacteria(100)	Proteobacteria(100)	Gammaproteobacteria(100)	unclassified(100)	unclassified(100)	unclassified(100)	-6.6e-05
Mucus	Otu02494	0	0	0	6.6e-05	0	2.2e-05	0.037447	4	Bacteria(100)	Proteobacteria(100)	Gammaproteobacteria(100)	unclassified(100)	unclassified(100)	unclassified(100)	-6.6e-05
Mucus	Otu02980	0	0	0	6.6e-05	0	2.2e-05	0.037447	3	Bacteria(100)	Proteobacteria(100)	Gammaproteobacteria(100)	unclassified(100)	unclassified(100)	unclassified(100)	-6.6e-05
Mucus	Otu00273	0	0	0	6.6e-05	0	2.2e-05	0.037447	72	Bacteria(100)	Proteobacteria(100)	Gammaproteobacteria(100)	Pseudomonadales(100)	Pseudomonadaceae(100)	Pseudomonas(100)	-6.6e-05
Mucus	Otu00151	0	0	0	4.4e-05	0	0	0	176	Bacteria(100)	Actinobacteria(100)	Actinobacteria(100)	Actinomycetales(100)	Microbacteriaceae(100)	Leifsonia(64)	-4.4e-05
Mucus	Otu01097	0	0	0	4.4e-05	0	0	0	11	Bacteria(100)	Proteobacteria(100)	Alphaproteobacteria(100)	unclassified(100)	unclassified(100)	unclassified(100)	-4.4e-05
Mucus	Otu00776	0	0	0	4.4e-05	0	0	0	17	Bacteria(100)	unclassified(100)	unclassified(100)	unclassified(100)	unclassified(100)	unclassified(100)	-4.4e-05
Mucus	Otu00270	0	0	0	4.4e-05	0	0	0	73	Bacteria(100)	Verrucomicrobia(100)	Verrucomicrobiae(100)	Verrucomicrobiales(100)	Verrucomicrobiaceae(100)	unclassified(100)	-4.4e-05
Mucus	Otu02907	0	0	0	4.4e-05	0	0	0	3	Bacteria(100)	Proteobacteria(100)	Gammaproteobacteria(100)	unclassified(100)	unclassified(100)	unclassified(100)	-4.4e-05
Mucus	Otu02981	0	0	0	4.4e-05	0	0	0	3	Bacteria(100)	Proteobacteria(100)	Gammaproteobacteria(100)	unclassified(100)	unclassified(100)	unclassified(100)	-4.4e-05
Mucus	Otu01078	0	0	0	4.4e-05	0	0	0	11	Bacteria(100)	Proteobacteria(100)	Alphaproteobacteria(100)	Kordiimonadales(100)	Kordiimonadaceae(100)	Kordiimonas(100)	-4.4e-05
Mucus	Otu00098	0	0	0	4.4e-05	0	0	0	343	Bacteria(100)	Verrucomicrobia(100)	Opitutae(100)	Puniceicoccales(100)	Puniceicoccaceae(100)	Coraliomargarita(100)	-4.4e-05
Mucus	Otu00375	4.4e-05	0	0	0	0	0	0	46	Bacteria(100)	Proteobacteria(100)	Gammaproteobacteria(100)	Gammaproteobacteria_incertae_sedis(100)	Marinicella(100)	unclassified(100)	4.4e-05
Mucus	Otu02327	4.4e-05	0	0	0	0	0	0	4	Bacteria(100)	Proteobacteria(100)	Gammaproteobacteria(100)	Oceanospirillales(100)	Oceanospirillaceae(100)	unclassified(100)	4.4e-05
Mucus	Otu04837	4.4e-05	0	0	0	0	0	0	2	Bacteria(100)	unclassified(100)	unclassified(100)	unclassified(100)	unclassified(100)	unclassified(100)	4.4e-05
Mucus	Otu03066	4.4e-05	0	0	0	0	0	0	3	Bacteria(100)	Proteobacteria(100)	Gammaproteobacteria(100)	unclassified(100)	unclassified(100)	unclassified(100)	4.4e-05
Mucus	Otu05431	4.4e-05	0	0	0	0	0	0	2	Bacteria(100)	Proteobacteria(100)	Gammaproteobacteria(100)	unclassified(100)	unclassified(100)	unclassified(100)	4.4e-05
Mucus	Otu01488	4.4e-05	0	0	0	0	0	0	8	Bacteria(100)	Verrucomicrobia(100)	Verrucomicrobiae(100)	Verrucomicrobiales(100)	Verrucomicrobiaceae(100)	unclassified(100)	4.4e-05
Mucus	Otu02193	6.6e-05	0	2.2e-05	0	0	0	0.037447	5	Bacteria(100)	Firmicutes(100)	Clostridia(100)	Clostridiales(100)	unclassified(100)	unclassified(100)	6.6e-05
Tissue	Otu00046	0.000506	0	2.2e-05	0.00207	0	0.000264	0.030378	974	Bacteria(100)	Proteobacteria(100)	Alphaproteobacteria(100)	Rhodobacterales(100)	Rhodobacteraceae(100)	Shimia(86)	-0.001564
Tissue	Otu00089	0.000617	0	0.000132	0.00174	0	0.000154	0.031759	404	Bacteria(100)	Proteobacteria(100)	Alphaproteobacteria(100)	Rhodobacterales(100)	Rhodobacteraceae(100)	unclassified(98)	-0.001123
Tissue	Otu00320	6.6e-05	0	6.6e-05	0.001079	0	0.000154	0.029478	57	Bacteria(100)	Proteobacteria(100)	Alphaproteobacteria(100)	Rhodobacterales(100)	Rhodobacteraceae(100)	unclassified(100)	-0.001013
Tissue	Otu00323	0	0	0	0.000903	0	0.000286	0.049872	56	Bacteria(100)	Proteobacteria(100)	Alphaproteobacteria(100)	Rhodobacterales(100)	Rhodobacteraceae(100)	unclassified(100)	-0.000903
Tissue	Otu00561	0	0	0	0.000573	0	0.000132	0.041329	26	Bacteria(100)	Proteobacteria(100)	Alphaproteobacteria(100)	Rhodobacterales(100)	Rhodobacteraceae(100)	unclassified(100)	-0.000573
Tissue	Otu00485	4.4e-05	0	0	0.000595	0	2.2e-05	0.01258	32	Bacteria(100)	Proteobacteria(100)	Alphaproteobacteria(100)	Rhodobacterales(100)	Rhodobacteraceae(100)	unclassified(100)	-0.000551
Tissue	Otu00361	8.8e-05	0	0	0.000617	0	0	0	48	Bacteria(100)	Planctomycetes(100)	Planctomycetia(100)	Planctomycetales(100)	Planctomycetaceae(100)	Rhodopirellula(100)	-0.000529
Tissue	Otu00401	0.000154	0	0.00011	0.000683	0	2.2e-05	0.039479	41	Bacteria(100)	Planctomycetes(100)	Planctomycetia(100)	Planctomycetales(100)	Planctomycetaceae(100)	unclassified(100)	-0.000529
Tissue	Otu00563	0	0	0	0.000462	0	2.2e-05	0.013265	26	Bacteria(100)	Planctomycetes(100)	Planctomycetia(100)	Planctomycetales(100)	Planctomycetaceae(100)	unclassified(100)	-0.000462
Tissue	Otu00566	4.4e-05	0	4.4e-05	0.000418	0	0.00011	0.049637	26	Bacteria(100)	Planctomycetes(100)	Planctomycetia(100)	Planctomycetales(100)	Planctomycetaceae(100)	unclassified(74)	-0.000374
Tissue	Otu01067	0	0	0	0.000242	0	6.6e-05	0.046384	11	Bacteria(100)	Planctomycetes(100)	Planctomycetia(100)	Planctomycetales(100)	Planctomycetaceae(100)	unclassified(100)	-0.000242
Tissue	Otu00370	0	0	0	0.00022	0	0	0	46	Bacteria(100)	Actinobacteria(100)	Actinobacteria(100)	Acidimicrobiales(100)	Acidimicrobiaceae(100)	Ilumatobacter(100)	-0.00022
Tissue	Otu01580	0	0	0	0.000154	0	2.2e-05	0.026536	7	Bacteria(100)	Planctomycetes(100)	Planctomycetia(100)	Planctomycetales(100)	Planctomycetaceae(100)	Planctomyces(100)	-0.000154
Tissue	Otu01482	2.2e-05	0	2.2e-05	0.000154	0	2.2e-05	0.042232	8	Bacteria(100)	Proteobacteria(100)	Alphaproteobacteria(100)	Rhodobacterales(100)	Rhodobacteraceae(100)	unclassified(100)	-0.000132
Tissue	Otu02198	0	0	0	0.00011	0	2.2e-05	0.032673	5	Bacteria(100)	Proteobacteria(100)	Alphaproteobacteria(100)	Rhizobiales(100)	unclassified(100)	unclassified(100)	-0.00011
Tissue	Otu01503	0	0	0	0.000154	0	2.2e-05	0.026536	7	Bacteria(100)	Bacteroidetes(100)	Flavobacteriia(100)	Flavobacteriales(100)	Flavobacteriaceae(100)	unclassified(100)	-0.000154
Tissue	Otu02478	0	0	0	8.8e-05	0	0	0	4	Bacteria(100)	Planctomycetes(100)	Planctomycetia(100)	Planctomycetales(100)	Planctomycetaceae(100)	Planctomyces(100)	-8.8e-05
Tissue	Otu02212	4.4e-05	0	0	0	0	0	0	5	Bacteria(100)	Actinobacteria(100)	Actinobacteria(100)	Actinomycetales(100)	Nocardiaceae(100)	Rhodococcus(100)	4.4e-05
Tissue	Otu03371	4.4e-05	0	0	0	0	0	0	3	Bacteria(100)	Actinobacteria(100)	Actinobacteria(100)	Actinomycetales(100)	Nocardiopsaceae(100)	Nocardiopsis(100)	4.4e-05
Tissue	Otu01030	4.4e-05	0	0	0	0	0	0	12	Bacteria(100)	Proteobacteria(100)	Epsilonproteobacteria(100)	Campylobacterales(100)	Campylobacteraceae(100)	Arcobacter(100)	4.4e-05
Tissue	Otu00490	0	0	0	0.00011	0	2.2e-05	0.032673	31	Bacteria(100)	Bacteroidetes(100)	Flavobacteriia(100)	Flavobacteriales(100)	Flavobacteriaceae(100)	Winogradskyella(100)	-0.00011
Tissue	Otu01917	8.8e-05	0	0	0	0	0	0	6	Bacteria(100)	Actinobacteria(100)	Actinobacteria(100)	Actinomycetales(100)	Micrococcaceae(100)	Kocuria(100)	8.8e-05
Tissue	Otu01801	0.00011	0	2.2e-05	0	0	0	0.032673	6	Bacteria(100)	Proteobacteria(100)	Alphaproteobacteria(100)	Rhizobiales(100)	Beijerinckiaceae(100)	Chelatococcus(100)	0.00011
Tissue	Otu01117	0.00011	0	2.2e-05	0	0	0	0.032673	11	Bacteria(100)	Proteobacteria(100)	Gammaproteobacteria(100)	Alteromonadales(100)	Idiomarinaceae(100)	Idiomarina(100)	0.00011
Tissue	Otu02226	4.4e-05	0	0	0	0	0	0	5	Bacteria(100)	Bacteroidetes(100)	Flavobacteriia(100)	Flavobacteriales(100)	Flavobacteriaceae(100)	Chryseobacterium(100)	4.4e-05
Tissue	Otu01358	0.000154	0	2.2e-05	0	0	0	0.026536	8	Bacteria(100)	Planctomycetes(100)	Planctomycetia(100)	Planctomycetales(100)	Planctomycetaceae(100)	Pirellula(100)	0.000154
Tissue	Otu00682	0.00011	0	2.2e-05	0	0	0	0.032673	20	Bacteria(100)	Bacteroidetes(100)	Flavobacteriia(100)	Flavobacteriales(100)	Flavobacteriaceae(100)	unclassified(100)	0.00011
Tissue	Otu00571	0.000176	0	0	0	0	0	0	26	Bacteria(100)	Bacteroidetes(100)	Flavobacteriia(100)	Flavobacteriales(100)	Flavobacteriaceae(100)	unclassified(100)	0.000176
Tissue	Otu00613	0.000286	0	2.2e-05	4.4e-05	0	4.4e-05	0.038109	23	Bacteria(100)	Actinobacteria(100)	Actinobacteria(100)	Actinomycetales(100)	Intrasporangiaceae(100)	Janibacter(53)	0.000242
Tissue	Otu00879	0.000286	0	6.6e-05	2.2e-05	0	2.2e-05	0.045459	15	Bacteria(100)	Proteobacteria(100)	Alphaproteobacteria(100)	Rhizobiales(100)	Hyphomicrobiaceae(100)	Pedomicrobium(100)	0.000264
Tissue	Otu01043	0.00022	0	0	0	0	0	0	12	Bacteria(100)	Bacteroidetes(100)	Flavobacteriia(100)	Flavobacteriales(100)	Cryomorphaceae(100)	Lishizhenia(100)	0.00022
Tissue	Otu00832	0.000286	0	2.2e-05	2.2e-05	0	2.2e-05	0.023101	16	Bacteria(100)	Bacteroidetes(100)	Flavobacteriia(100)	Flavobacteriales(100)	Flavobacteriaceae(100)	Wautersiella(100)	0.000264
Tissue	Otu00340	0.000374	0	0.00011	0	0	0	0.048484	52	Bacteria(100)	Proteobacteria(100)	Gammaproteobacteria(100)	Alteromonadales(100)	Colwelliaceae(100)	Thalassomonas(100)	0.000374
Tissue	Otu00716	0.000286	0	2.2e-05	0	0	0	0.015784	19	Bacteria(100)	Bacteroidetes(100)	Flavobacteriia(100)	Flavobacteriales(100)	Flavobacteriaceae(100)	unclassified(100)	0.000286
Tissue	Otu00367	0.000617	0	8.8e-05	0.000198	0	2.2e-05	0.039829	47	Bacteria(100)	Actinobacteria(100)	Actinobacteria(100)	Actinomycetales(100)	Intrasporangiaceae(75)	Ornithinimicrobium(75)	0.000419
Tissue	Otu00285	0.000837	0	0.000132	0.000198	0	2.2e-05	0.039023	69	Bacteria(100)	Proteobacteria(100)	Deltaproteobacteria(100)	Desulfobacterales(100)	Desulfobulbaceae(100)	Desulfocapsa(100)	0.000639
Tissue	Otu00151	0.001321	0	0.000132	0.000595	0	2.2e-05	0.031988	176	Bacteria(100)	Actinobacteria(100)	Actinobacteria(100)	Actinomycetales(100)	Microbacteriaceae(100)	Leifsonia(64)	0.000726
Tissue	Otu00307	0.000991	0	2.2e-05	0.000132	0	0.000132	0.028793	62	Bacteria(100)	Actinobacteria(100)	Actinobacteria(100)	Actinomycetales(100)	Dietziaceae(100)	Dietzia(100)	0.000859
Tissue	Otu00110	0.001343	0	2.2e-05	0.000286	0	0.00011	0.020364	295	Bacteria(100)	Proteobacteria(100)	Deltaproteobacteria(100)	Desulfobacterales(100)	Desulfobacteraceae(100)	unclassified(77)	0.001057
Tissue	Otu00225	0.001387	0	0.000198	0.000286	0	0.000286	0.049409	99	Bacteria(100)	Proteobacteria(100)	Deltaproteobacteria(100)	Bdellovibrionales(100)	Bdellovibrionaceae(100)	Vampirovibrio(100)	0.001101
Tissue	Otu00276	0.001167	0	6.6e-05	0	0	0	0.013958	71	Bacteria(100)	Actinobacteria(100)	Actinobacteria(100)	Actinomycetales(100)	Mycobacteriaceae(99)	Mycobacterium(99)	0.001167
Tissue	Otu00538	0.000396	0	4.4e-05	0	0	0	0.020821	28	Bacteria(100)	Bacteroidetes(100)	Flavobacteriia(100)	Flavobacteriales(100)	Flavobacteriaceae(100)	unclassified(97)	0.000396
Tissue	Otu00006	0.001365	0	8.8e-05	4.4e-05	0	4.4e-05	0.015556	10045	Bacteria(100)	Proteobacteria(100)	Gammaproteobacteria(100)	Alteromonadales(100)	Alteromonadaceae(100)	unclassified(100)	0.001321
Tissue	Otu00149	0.002312	0	0.000154	0.000903	0	6.6e-05	0.023329	182	Bacteria(100)	Proteobacteria(100)	Alphaproteobacteria(100)	Rhizobiales(100)	Phyllobacteriaceae(100)	Nitratireductor(100)	0.001409
Tissue	Otu00201	0.001453	0	0.000352	2.2e-05	0	2.2e-05	0.043374	115	Bacteria(100)	Proteobacteria(100)	Gammaproteobacteria(100)	Alteromonadales(100)	Colwelliaceae(100)	Thalassomonas(100)	0.001431
Tissue	Otu00226	0.001608	0	6.6e-05	0	0	0	0.013036	96	Bacteria(100)	Proteobacteria(100)	Deltaproteobacteria(100)	Bdellovibrionales(100)	Bacteriovoracaceae(100)	Peredibacter(100)	0.001608
Tissue	Otu00108	0.001916	0	6.6e-05	0.000264	0	0.000264	0.029249	303	Bacteria(100)	Proteobacteria(100)	Deltaproteobacteria(100)	Desulfobacterales(100)	Desulfobacteraceae(100)	unclassified(93)	0.001652
Tissue	Otu00183	0.002136	0	0.000154	0.000286	0	0.000286	0.030846	132	Bacteria(100)	Actinobacteria(100)	Actinobacteria(100)	Actinomycetales(100)	Micrococcaceae(100)	Micrococcus(100)	0.00185
Tissue	Otu00081	0.001938	0	0.000396	0	0	0	0.038338	445	Bacteria(100)	Proteobacteria(100)	Deltaproteobacteria(100)	Desulfobacterales(100)	Desulfobacteraceae(100)	unclassified(100)	0.001938
Tissue	Otu00021	0.00229	0	8.8e-05	0	0	0	0.012351	3369	Bacteria(100)	Proteobacteria(100)	Gammaproteobacteria(100)	Alteromonadales(100)	Alteromonadaceae(100)	Marinobacterium(100)	0.00229
Tissue	Otu00299	0.001167	0	2.2e-05	0	0	0	0.01121	65	Bacteria(100)	Bacteroidetes(100)	Flavobacteriia(100)	Flavobacteriales(100)	Flavobacteriaceae(100)	Sandarakinotalea(100)	0.001167
Tissue	Otu00014	0.003567	0	0.000176	0.000286	0	0.000198	0.016684	5133	Bacteria(100)	Proteobacteria(100)	Gammaproteobacteria(100)	Alteromonadales(100)	Pseudoalteromonadaceae(100)	Pseudoalteromonas(100)	0.003281
Tissue	Otu00087	0.003656	1e-06	0.000617	0	0	0	0.03015	412	Bacteria(100)	Proteobacteria(100)	Gammaproteobacteria(100)	Alteromonadales(100)	Alteromonadaceae(100)	Marinobacterium(100)	0.003656
Tissue	Otu00130	0.003854	3e-06	0.001123	0	0	0	0.048256	225	Bacteria(100)	Planctomycetes(100)	Planctomycetia(100)	Planctomycetales(100)	Planctomycetaceae(100)	unclassified(100)	0.003854
Tissue	Otu00115	0.004735	3e-06	0.001123	0	0	0	0.042461	267	Bacteria(100)	Proteobacteria(100)	Alphaproteobacteria(100)	Rhizobiales(100)	Bradyrhizobiaceae(100)	unclassified(100)	0.004735
Tissue	Otu00069	0.005814	1e-06	0.000617	0.000132	0	0.000132	0.020593	522	Bacteria(100)	Proteobacteria(100)	Gammaproteobacteria(100)	Alteromonadales(100)	Alteromonadaceae(100)	Marinobacter(100)	0.005682
Tissue	Otu00073	0.007796	1e-06	0.000617	0.000551	1e-06	0.000551	0.022416	502	Bacteria(100)	Proteobacteria(100)	Alphaproteobacteria(100)	Rhodobacterales(100)	Rhodobacteraceae(100)	Paracoccus(100)	0.007245
Tissue	Otu00050	0.011715	0	0.000264	0.000506	0	0.000374	0.012808	807	Bacteria(100)	Proteobacteria(100)	Gammaproteobacteria(100)	Alteromonadales(100)	Idiomarinaceae(100)	Idiomarina(100)	0.011209
Tissue	Otu00016	0.023475	3e-06	0.001189	0	0	0	0.0135	3844	Bacteria(100)	Proteobacteria(100)	Gammaproteobacteria(100)	Alteromonadales(100)	Alteromonadaceae(100)	unclassified(100)	0.023475
Tissue	Otu00002	0.070051	9e-06	0.002092	0.001608	3e-06	0.001211	0.011895	37907	Bacteria(100)	Proteobacteria(100)	Gammaproteobacteria(100)	Alteromonadales(100)	Alteromonadaceae(100)	Alteromonas(97)	0.068443
Tissue	Otu00133	0.002466	0	0.000352	0	0	0	0.026536	219	Bacteria(100)	Bacteroidetes(100)	Flavobacteriia(100)	Flavobacteriales(100)	Flavobacteriaceae(100)	unclassified(83)	0.002466
Tissue	Otu00059	0	0	0	0.012773	1e-06	0.000837	0.014414	646	Bacteria(100)	Proteobacteria(100)	Alphaproteobacteria(100)	Rhodospirillales(100)	Rhodospirillaceae(100)	Roseospira(100)	-0.012773
Tissue	Otu00112	0.000617	0	0.000264	0.00458	2e-06	0.000925	0.042917	280	Bacteria(100)	Proteobacteria(100)	Betaproteobacteria(100)	Burkholderiales(100)	Comamonadaceae(100)	unclassified(60)	-0.003963
Tissue	Otu00207	0	0	0	0.002224	0	0.000286	0.023895	113	Bacteria(100)	Proteobacteria(100)	Alphaproteobacteria(100)	unclassified(100)	unclassified(100)	unclassified(100)	-0.002224
Tissue	Otu00121	0.001387	0	2.2e-05	0.003105	0	0.000198	0.022873	254	Bacteria(100)	Proteobacteria(100)	Alphaproteobacteria(100)	Sphingomonadales(100)	unclassified(100)	unclassified(100)	-0.001718
Tissue	Otu00359	0	0	0	0.000947	0	0.000286	0.048712	48	Bacteria(100)	Proteobacteria(100)	Alphaproteobacteria(100)	unclassified(100)	unclassified(100)	unclassified(100)	-0.000947
Tissue	Otu00407	0	0	0	0.000837	0	0.000176	0.039251	41	Bacteria(100)	unclassified(100)	unclassified(100)	unclassified(100)	unclassified(100)	unclassified(100)	-0.000837
Tissue	Otu00527	0	0	0	0.000573	0	0.000176	0.04918	28	Bacteria(100)	unclassified(100)	unclassified(100)	unclassified(100)	unclassified(100)	unclassified(100)	-0.000573
Tissue	Otu00577	0	0	0	0.000484	0	4.4e-05	0.018508	25	Bacteria(100)	Proteobacteria(100)	Gammaproteobacteria(100)	Legionellales(100)	Coxiellaceae(100)	Coxiella(100)	-0.000484
Tissue	Otu00352	0.000242	0	6.6e-05	0.000661	0	8.8e-05	0.044995	50	Bacteria(100)	Proteobacteria(100)	Alphaproteobacteria(100)	Sphingomonadales(100)	Sphingomonadaceae(98)	Sphingopyxis(98)	-0.000419
Tissue	Otu00737	0	0	0	0.000374	0	6.6e-05	0.031075	18	Bacteria(100)	unclassified(100)	unclassified(100)	unclassified(100)	unclassified(100)	unclassified(100)	-0.000374
Tissue	Otu00648	0	0	0	0.000374	0	6.6e-05	0.031075	22	Bacteria(100)	Proteobacteria(100)	Gammaproteobacteria(100)	unclassified(100)	unclassified(100)	unclassified(100)	-0.000374
Tissue	Otu00790	0	0	0	0.000308	0	0	0	17	Bacteria(100)	Firmicutes(100)	Clostridia(100)	Clostridiales(100)	unclassified(100)	unclassified(100)	-0.000308
Tissue	Otu00791	0	0	0	0.000308	0	4.4e-05	0.026536	16	Bacteria(100)	unclassified(100)	unclassified(100)	unclassified(100)	unclassified(100)	unclassified(100)	-0.000308
Tissue	Otu00953	0	0	0	0.000286	0	2.2e-05	0.015784	13	Bacteria(100)	Bacteroidetes(100)	Bacteroidia(100)	Bacteroidales(100)	Bacteroidaceae(100)	Bacteroides(100)	-0.000286
Tissue	Otu00704	0	0	0	0.000264	0	4.4e-05	0.029706	19	Bacteria(100)	Proteobacteria(100)	Gammaproteobacteria(100)	unclassified(100)	unclassified(100)	unclassified(100)	-0.000264
Tissue	Otu01065	0	0	0	0.000242	0	2.2e-05	0.018508	11	Archaea(100)	_Euryarchaeota(100)	Halobacteria(100)	Natrialbales(100)	Natrialbaceae(100)	unclassified(100)	-0.000242
Tissue	Otu00590	0	0	0	0.000242	0	2.2e-05	0.018508	24	Bacteria(100)	Chlamydiae(100)	Chlamydiia(100)	Chlamydiales(100)	Simkaniaceae(100)	Simkania(100)	-0.000242
Tissue	Otu00955	2.2e-05	0	2.2e-05	0.000242	0	2.2e-05	0.024254	13	Bacteria(100)	Spirochaetes(100)	Spirochaetia(100)	Spirochaetales(100)	Spirochaetaceae(100)	Treponema(100)	-0.00022
Tissue	Otu00782	0	0	0	0.000154	0	2.2e-05	0.026536	17	Bacteria(100)	Proteobacteria(100)	Gammaproteobacteria(100)	Oceanospirillales(100)	unclassified(100)	unclassified(100)	-0.000154
Tissue	Otu01288	0	0	0	0.000154	0	2.2e-05	0.026536	9	Bacteria(100)	Proteobacteria(100)	Gammaproteobacteria(100)	unclassified(100)	unclassified(100)	unclassified(100)	-0.000154
Tissue	Otu00264	0	0	0	0.00011	0	2.2e-05	0.032673	76	Bacteria(100)	Proteobacteria(100)	Gammaproteobacteria(100)	unclassified(100)	unclassified(100)	unclassified(100)	-0.00011
Tissue	Otu00949	0	0	0	8.8e-05	0	0	0	13	Bacteria(100)	Proteobacteria(100)	unclassified(100)	unclassified(100)	unclassified(100)	unclassified(100)	-8.8e-05
Tissue	Otu01307	4.4e-05	0	0	8.8e-05	0	0	0	9	Bacteria(100)	Acidobacteria(100)	Acidobacteria_Gp6(100)	Gp6(100)	unclassified(100)	unclassified(100)	-4.4e-05
Tissue	Otu04388	0	0	0	4.4e-05	0	0	0	2	Bacteria(100)	Proteobacteria(100)	Betaproteobacteria(100)	unclassified(100)	unclassified(100)	unclassified(100)	-4.4e-05
Tissue	Otu04812	0	0	0	4.4e-05	0	0	0	2	Bacteria(100)	unclassified(100)	unclassified(100)	unclassified(100)	unclassified(100)	unclassified(100)	-4.4e-05
Tissue	Otu04249	4.4e-05	0	0	0	0	0	0	2	Bacteria(100)	Acidobacteria(100)	Acidobacteria_Gp17(100)	Gp17(100)	unclassified(100)	unclassified(100)	4.4e-05
Tissue	Otu02518	4.4e-05	0	0	0	0	0	0	4	Bacteria(100)	Gemmatimonadetes(100)	Gemmatimonadetes(100)	Gemmatimonadales(100)	Gemmatimonadaceae(100)	Gemmatimonas(100)	4.4e-05
Tissue	Otu02054	4.4e-05	0	0	0	0	0	0	5	Bacteria(100)	unclassified(100)	unclassified(100)	unclassified(100)	unclassified(100)	unclassified(100)	4.4e-05
Tissue	Otu02065	4.4e-05	0	0	0	0	0	0	5	Bacteria(100)	unclassified(100)	unclassified(100)	unclassified(100)	unclassified(100)	unclassified(100)	4.4e-05
Tissue	Otu02817	4.4e-05	0	0	0	0	0	0	3	Bacteria(100)	Proteobacteria(100)	unclassified(100)	unclassified(100)	unclassified(100)	unclassified(100)	4.4e-05
Tissue	Otu04885	4.4e-05	0	0	0	0	0	0	2	Bacteria(100)	unclassified(100)	unclassified(100)	unclassified(100)	unclassified(100)	unclassified(100)	4.4e-05
Tissue	Otu00114	4.4e-05	0	0	0	0	0	0	268	Bacteria(100)	Proteobacteria(100)	Gammaproteobacteria(100)	unclassified(100)	unclassified(100)	unclassified(100)	4.4e-05
Tissue	Otu02509	4.4e-05	0	0	0	0	0	0	4	Bacteria(100)	Proteobacteria(100)	Gammaproteobacteria(100)	unclassified(100)	unclassified(100)	unclassified(100)	4.4e-05
Tissue	Otu05153	4.4e-05	0	0	0	0	0	0	2	Bacteria(100)	Proteobacteria(100)	Gammaproteobacteria(100)	unclassified(100)	unclassified(100)	unclassified(100)	4.4e-05
Tissue	Otu01232	8.8e-05	0	0	0	0	0	0	9	Bacteria(100)	Proteobacteria(100)	Alphaproteobacteria(100)	unclassified(100)	unclassified(100)	unclassified(100)	8.8e-05
Tissue	Otu02134	8.8e-05	0	0	0	0	0	0	5	Bacteria(100)	Bacteroidetes(100)	Sphingobacteriia(100)	Sphingobacteriales(100)	Chitinophagaceae(100)	unclassified(100)	8.8e-05
Tissue	Otu02515	8.8e-05	0	0	0	0	0	0	4	Archaea(100)	_Euryarchaeota(100)	Halobacteria(100)	Natrialbales(100)	Natrialbaceae(100)	Natronorubrum(100)	8.8e-05
Tissue	Otu00521	8.8e-05	0	0	0	0	0	0	29	Bacteria(100)	Proteobacteria(100)	Gammaproteobacteria(100)	unclassified(100)	unclassified(100)	unclassified(100)	8.8e-05
Tissue	Otu02587	8.8e-05	0	0	0	0	0	0	4	Bacteria(100)	Proteobacteria(100)	Gammaproteobacteria(100)	unclassified(100)	unclassified(100)	unclassified(100)	8.8e-05
Tissue	Otu00265	0.00011	0	2.2e-05	0	0	0	0.032673	76	Bacteria(100)	Bacteroidetes(100)	unclassified(100)	unclassified(100)	unclassified(100)	unclassified(100)	0.00011
Tissue	Otu02104	0.00011	0	2.2e-05	0	0	0	0.032673	5	Bacteria(100)	unclassified(100)	unclassified(100)	unclassified(100)	unclassified(100)	unclassified(100)	0.00011
Tissue	Otu02030	0.00011	0	2.2e-05	0	0	0	0.032673	5	Bacteria(100)	Chloroflexi(100)	Thermomicrobia(100)	Sphaerobacterales(100)	Sphaerobacteraceae(100)	Sphaerobacter(100)	0.00011
Tissue	Otu01611	0.000132	0	0	2.2e-05	0	2.2e-05	0.037531	7	Bacteria(100)	Proteobacteria(100)	Betaproteobacteria(100)	Rhodocyclales(100)	Rhodocyclaceae(100)	unclassified(100)	0.00011
Tissue	Otu00700	0.000132	0	0	0	0	0	0	19	Bacteria(100)	Proteobacteria(100)	Alphaproteobacteria(100)	unclassified(100)	unclassified(100)	unclassified(100)	0.000132
Tissue	Otu00833	0.000132	0	0	0	0	0	0	15	Bacteria(100)	unclassified(100)	unclassified(100)	unclassified(100)	unclassified(100)	unclassified(100)	0.000132
Tissue	Otu00540	0.000154	0	2.2e-05	0	0	0	0.026536	27	Bacteria(100)	Proteobacteria(100)	Alphaproteobacteria(100)	unclassified(100)	unclassified(100)	unclassified(100)	0.000154
Tissue	Otu01285	0.000154	0	2.2e-05	0	0	0	0.026536	9	Bacteria(100)	Proteobacteria(100)	Betaproteobacteria(100)	Burkholderiales(100)	Burkholderiaceae(100)	Cupriavidus(100)	0.000154
Tissue	Otu01162	0.000154	0	2.2e-05	0	0	0	0.026536	10	Bacteria(100)	Proteobacteria(100)	Gammaproteobacteria(100)	Chromatiales(100)	Chromatiaceae(100)	unclassified(100)	0.000154
Tissue	Otu00231	0.000154	0	2.2e-05	0	0	0	0.026536	94	Bacteria(100)	unclassified(100)	unclassified(100)	unclassified(100)	unclassified(100)	unclassified(100)	0.000154
Tissue	Otu01224	0.000154	0	2.2e-05	0	0	0	0.026536	10	Bacteria(100)	Proteobacteria(100)	unclassified(100)	unclassified(100)	unclassified(100)	unclassified(100)	0.000154
Tissue	Otu01260	0.000154	0	2.2e-05	0	0	0	0.026536	9	Bacteria(100)	unclassified(100)	unclassified(100)	unclassified(100)	unclassified(100)	unclassified(100)	0.000154
Tissue	Otu00039	0.000176	0	0	0	0	0	0	1087	Bacteria(100)	unclassified(100)	unclassified(100)	unclassified(100)	unclassified(100)	unclassified(100)	0.000176
Tissue	Otu00379	0.000176	0	4.4e-05	0	0	0	0.044297	46	Bacteria(100)	Proteobacteria(100)	unclassified(100)	unclassified(100)	unclassified(100)	unclassified(100)	0.000176
Tissue	Otu01272	0.000176	0	0	0	0	0	0	9	Bacteria(100)	unclassified(100)	unclassified(100)	unclassified(100)	unclassified(100)	unclassified(100)	0.000176
Tissue	Otu00806	0.00022	0	0	0	0	0	0	16	Bacteria(100)	Firmicutes(100)	Clostridia(100)	Clostridiales(100)	unclassified(100)	unclassified(100)	0.00022
Tissue	Otu00421	0.00022	0	4.4e-05	0	0	0	0.032673	38	Bacteria(100)	Lentisphaerae(100)	Lentisphaeria(100)	Lentisphaerales(100)	Lentisphaeraceae(100)	Lentisphaera(100)	0.00022
Tissue	Otu01105	0.00022	0	4.4e-05	0	0	0	0.032673	11	Bacteria(100)	unclassified(100)	unclassified(100)	unclassified(100)	unclassified(100)	unclassified(100)	0.00022
Tissue	Otu00654	0.00022	0	0	0	0	0	0	21	Bacteria(100)	Proteobacteria(100)	Gammaproteobacteria(100)	unclassified(100)	unclassified(100)	unclassified(100)	0.00022
Tissue	Otu00570	0.000242	0	2.2e-05	0	0	0	0.018508	26	Bacteria(100)	Spirochaetes(100)	Spirochaetia(100)	Spirochaetales(100)	Spirochaetaceae(100)	Spirochaeta(100)	0.000242
Tissue	Otu00722	0.000286	0	2.2e-05	0	0	0	0.015784	19	Bacteria(100)	unclassified(100)	unclassified(100)	unclassified(100)	unclassified(100)	unclassified(100)	0.000286
Tissue	Otu00753	0.000286	0	6.6e-05	0	0	0	0.041329	18	Bacteria(100)	Armatimonadetes(100)	unclassified(100)	unclassified(100)	unclassified(100)	unclassified(100)	0.000286
Tissue	Otu00920	0.000286	0	6.6e-05	0	0	0	0.041329	14	Bacteria(100)	unclassified(100)	unclassified(100)	unclassified(100)	unclassified(100)	unclassified(100)	0.000286
Tissue	Otu00733	0.000308	0	0	0	0	0	0	18	Archaea(100)	Euryarchaeota(100)	Halobacteria(100)	Halobacteriales(100)	Halobacteriaceae(100)	unclassified(100)	0.000308
Tissue	Otu00185	0.00033	0	2.2e-05	0	0	0	0.014871	130	Bacteria(100)	unclassified(100)	unclassified(100)	unclassified(100)	unclassified(100)	unclassified(100)	0.00033
Tissue	Otu00655	0.000352	0	4.4e-05	0	0	0	0.023679	21	Bacteria(100)	Proteobacteria(100)	Gammaproteobacteria(100)	unclassified(100)	unclassified(100)	unclassified(100)	0.000352
Tissue	Otu00181	0.000374	0	6.6e-05	0	0	0	0.031075	132	Bacteria(100)	Chlamydiae(100)	Chlamydiia(100)	Chlamydiales(100)	unclassified(100)	unclassified(100)	0.000374
Tissue	Otu00293	0.000396	0	4.4e-05	0	0	0	0.020821	67	Bacteria(100)	Proteobacteria(100)	unclassified(100)	unclassified(100)	unclassified(100)	unclassified(100)	0.000396
Tissue	Otu00662	0.000396	0	8.8e-05	0	0	0	0.040176	21	Bacteria(100)	unclassified(100)	unclassified(100)	unclassified(100)	unclassified(100)	unclassified(100)	0.000396
Tissue	Otu00567	0.000418	0	0.00011	0	0	0	0.045223	26	Bacteria(100)	Bacteroidetes(100)	unclassified(100)	unclassified(100)	unclassified(100)	unclassified(100)	0.000418
Tissue	Otu00553	0.000418	0	2.2e-05	0	0	0	0.013729	26	Bacteria(100)	Proteobacteria(100)	Gammaproteobacteria(100)	Xanthomonadales(100)	Xanthomonadaceae(100)	unclassified(54)	0.000418
Tissue	Otu00639	0.00044	0	8.8e-05	0	0	0	0.032673	22	Bacteria(100)	Proteobacteria(100)	unclassified(100)	unclassified(100)	unclassified(100)	unclassified(100)	0.00044
Tissue	Otu00373	0.000551	0	0.00011	0	0	0	0.037531	46	Bacteria(100)	Firmicutes(100)	Bacilli(100)	Bacillales(100)	Bacillaceae_2(100)	Marinococcus(100)	0.000551
Tissue	Otu00031	0.000595	0	2.2e-05	0	0	0	0.012123	1745	Bacteria(100)	Firmicutes(100)	Bacilli(100)	Bacillales(100)	Bacillaceae_1(91)	Bacillus(91)	0.000595
Tissue	Otu00147	0.000617	0	4.4e-05	0	0	0	0.015327	188	Bacteria(100)	Proteobacteria(100)	Gammaproteobacteria(100)	unclassified(100)	unclassified(100)	unclassified(100)	0.000617
Tissue	Otu00024	0.000639	0	6.6e-05	0	0	0	0.020136	2605	Archaea(100)	Thaumarchaeota(100)	Nitrosopumilales(100)	Nitrosopumilaceae(100)	Nitrosopumilus(100)	unclassified(100)	0.000639
Tissue	Otu00380	0.000661	0	0.000132	0	0	0	0.037531	45	Bacteria(100)	Proteobacteria(100)	Alphaproteobacteria(100)	Caulobacterales(100)	Hyphomonadaceae(100)	Marinicauda(100)	0.000661
Tissue	Otu00219	0.001167	0	6.6e-05	0.00044	0	0	0.017836	102	Bacteria(100)	Firmicutes(100)	Bacilli(100)	Bacillales(100)	Bacillales_Incertae_Sedis_XII(100)	Exiguobacterium(100)	0.000727
Tissue	Otu00126	0.000771	0	2.2e-05	0	0	0	0.011438	239	Bacteria(100)	unclassified(100)	unclassified(100)	unclassified(100)	unclassified(100)	unclassified(100)	0.000771
Tissue	Otu00306	0.000947	0	0.00011	0.00011	0	0.00011	0.032216	62	Bacteria(100)	Proteobacteria(100)	Alphaproteobacteria(100)	unclassified(100)	unclassified(100)	unclassified(100)	0.000837
Tissue	Otu00310	0.001035	0	0.000198	2.2e-05	0	2.2e-05	0.032444	61	Bacteria(100)	unclassified(100)	unclassified(100)	unclassified(100)	unclassified(100)	unclassified(100)	0.001013
Tissue	Otu00236	0.001211	0	6.6e-05	0.000198	0	0.000198	0.038566	92	Bacteria(100)	Proteobacteria(100)	Alphaproteobacteria(100)	Rhodospirillales(100)	Rhodospirillaceae(100)	Thalassobaculum(100)	0.001013
Tissue	Otu00138	0.001101	0	0.000264	2.2e-05	0	2.2e-05	0.043146	207	Bacteria(100)	Ignavibacteriae(100)	Ignavibacteria(100)	Ignavibacteriales(100)	Ignavibacteriaceae(100)	Ignavibacterium(100)	0.001079
Tissue	Otu00239	0.001299	0	0.00011	0.00022	0	0.00022	0.040872	90	Bacteria(100)	Proteobacteria(100)	Alphaproteobacteria(100)	Caulobacterales(100)	Caulobacteraceae(100)	Brevundimonas(100)	0.001079
Tissue	Otu00273	0.001145	0	0.000132	0	0	0	0.022645	72	Bacteria(100)	Proteobacteria(100)	Gammaproteobacteria(100)	Pseudomonadales(100)	Pseudomonadaceae(100)	Pseudomonas(100)	0.001145
Tissue	Otu00288	0.001211	0	0.00011	0	0	0	0.018064	69	Bacteria(100)	Proteobacteria(100)	Gammaproteobacteria(100)	Pseudomonadales(100)	Moraxellaceae(100)	Psychrobacter(100)	0.001211
Tissue	Otu00262	0.001409	0	4.4e-05	0	0	0	0.011666	77	Bacteria(100)	Proteobacteria(100)	Betaproteobacteria(100)	unclassified(100)	unclassified(100)	unclassified(100)	0.001409
Tissue	Otu00229	0.001652	0	2.2e-05	0	0	0	0.010982	95	Bacteria(100)	Armatimonadetes(100)	Armatimonadetes_gp5(100)	unclassified(100)	unclassified(100)	unclassified(100)	0.001652
Tissue	Otu00218	0.001806	0	0.000176	0	0	0	0.019908	103	Bacteria(100)	Proteobacteria(100)	Gammaproteobacteria(100)	Oceanospirillales(100)	Alcanivoracaceae(100)	Kangiella(100)	0.001806
Tissue	Otu00086	0.004052	0	0.000132	0.002224	0	6.6e-05	0.016913	421	Bacteria(100)	Verrucomicrobia(100)	Verrucomicrobiae(100)	Verrucomicrobiales(100)	unclassified(100)	unclassified(100)	0.001828
Tissue	Otu00169	0.002246	1e-06	0.000573	0.000198	0	6.6e-05	0.047332	146	Bacteria(100)	unclassified(100)	unclassified(100)	unclassified(100)	unclassified(100)	unclassified(100)	0.002048
Tissue	Otu00184	0.00218	0	0.000242	2.2e-05	0	2.2e-05	0.022188	132	Bacteria(100)	Actinobacteria(100)	Actinobacteria(100)	Euzebyales(100)	Euzebyaceae(100)	Euzebya(100)	0.002158
Tissue	Otu00083	0.003744	0	0.00022	0.001365	0	4.4e-05	0.019679	431	Bacteria(100)	Proteobacteria(100)	Gammaproteobacteria(100)	Pseudomonadales(100)	Pseudomonadaceae(100)	Pseudomonas(100)	0.002379
Tissue	Otu00142	0.003105	1e-06	0.000639	0.000595	0	0.000198	0.045928	200	Bacteria(100)	Proteobacteria(100)	Gammaproteobacteria(100)	unclassified(100)	unclassified(100)	unclassified(100)	0.00251
Tissue	Otu00047	0.002599	1e-06	0.000661	0	0	0	0.044766	942	Bacteria(100)	Proteobacteria(100)	Gammaproteobacteria(100)	Oceanospirillales(100)	Oceanospirillaceae(100)	Oceanospirillum(100)	0.002599
Tissue	Otu00131	0.003281	0	0.00011	0.000198	0	0.000154	0.014186	224	Bacteria(100)	Proteobacteria(100)	Alphaproteobacteria(100)	unclassified(100)	unclassified(100)	unclassified(100)	0.003083
Tissue	Otu00123	0.003457	0	0.000198	0.000308	0	8.8e-05	0.015099	250	Bacteria(100)	Proteobacteria(100)	Gammaproteobacteria(100)	Xanthomonadales(100)	Xanthomonadaceae(100)	Rhodanobacter(100)	0.003149
Tissue	Otu00074	0.003612	0	0	4.4e-05	0	4.4e-05	0.010753	496	Bacteria(100)	Proteobacteria(100)	Gammaproteobacteria(100)	Oceanospirillales(100)	Oceanospirillaceae(100)	Thalassolituus(98)	0.003568
Tissue	Otu00129	0.003788	1e-06	0.000793	0	0	0	0.038794	228	Bacteria(100)	Proteobacteria(100)	Alphaproteobacteria(100)	Caulobacterales(100)	Caulobacteraceae(100)	Phenylobacterium(100)	0.003788
Tissue	Otu00080	0.004514	2e-06	0.001079	0.00033	0	0.000286	0.046156	449	Bacteria(100)	Firmicutes(100)	Bacilli(100)	Bacillales(100)	Planococcaceae(74)	Lysinibacillus(65)	0.004184
Tissue	Otu00084	0.006166	0	0.000264	0.001211	0	0.000198	0.014643	428	Bacteria(100)	Proteobacteria(100)	Gammaproteobacteria(100)	Xanthomonadales(100)	Xanthomonadaceae(100)	Stenotrophomonas(100)	0.004955
Tissue	Otu00097	0.005902	1e-06	0.000837	0.000286	0	0.000286	0.029021	350	Bacteria(100)	Actinobacteria(100)	Actinobacteria(100)	Acidimicrobiales(100)	Acidimicrobiaceae(100)	Ilumatobacter(100)	0.005616
Tissue	Otu00072	0.008192	0	8.8e-05	2.2e-05	0	2.2e-05	0.010525	502	Bacteria(100)	Proteobacteria(100)	unclassified(100)	unclassified(100)	unclassified(100)	unclassified(100)	0.00817
Tissue	Otu00057	0.010064	4e-06	0.001475	0.001674	3e-06	0.001189	0.040644	699	Bacteria(100)	Proteobacteria(100)	Alphaproteobacteria(100)	unclassified(100)	unclassified(100)	unclassified(100)	0.00839
Tissue	Otu00060	0.00991	2e-06	0.001101	0.000947	1e-06	0.000815	0.028336	644	Bacteria(100)	Proteobacteria(100)	Gammaproteobacteria(100)	Xanthomonadales(100)	Sinobacteraceae(100)	Nevskia(100)	0.008963
Tissue	Otu00005	0.009645	4e-06	0.001497	0	0	0	0.028565	12008	Bacteria(100)	Proteobacteria(100)	Gammaproteobacteria(100)	Oceanospirillales(100)	Oceanospirillaceae(100)	Marinomonas(100)	0.009645
Tissue	Otu00035	0.019555	3e-06	0.001145	0.004118	2.3e-05	0.003369	0.0411	1352	Bacteria(100)	Proteobacteria(100)	Gammaproteobacteria(100)	Pseudomonadales(100)	Moraxellaceae(100)	Acinetobacter(100)	0.015437
Tissue	Otu00004	0.222308	4.1e-05	0.004514	0.048866	0.003468	0.041643	0.042689	22429	Bacteria(100)	Proteobacteria(100)	Gammaproteobacteria(100)	Oceanospirillales(100)	Hahellaceae(100)	Endozoicomonas(100)	0.173442
Legend:
T - treated (32C)
C- control (27C)
stderr - standard error
number in parenthesis in taxonomic classification indicates bootstrap values using mothur's classify.seqs
